# Supplementary material for: Emergence of blaIMI-2- and blaIMI-16-Producing Enterobacter asburiae in the Aquaculture Environment of Jiangsu, China
Source: Microbiol Spectr. 2023 Mar 6;11(2):e02853-22. doi: 10.1128/spectrum.02853-22 (PMC10100371; doi:10.1128/spectrum.02853-22)
Supplement: Supplemental file 1 — Table S1. Download spectrum.02853-22-s0002.xlsx, XLSX file, 0.01 MB [file spectrum.02853-22-s0002.xlsx]

## Sheet: Table S1
Table S1. Information of blaIMI-positive samples
blaIMI-positive samples' ID	Sources of samples	Isolate positive	Number of blaIMI positive strains
1	Water of fish pond1	+	4
16	sewage water in village A	-	-
19	Water of fish pond19	+	4
21	Water of fish pond21	-	-
35	Water of fish pond35	+	2
36	Water of fish pond36	-	-
38	Water of fish pond38	-	-
40	Water of fish pond40	-	-
41	Water of fish pond41	+	2
44	Water of fish pond44	-	-
54	Water of fish pond54	-	-
69	Water of fish pond69	-	-
93	River water in village B	-	-
52	Fish in fish pond52	+	1
101	Water of fish pond101	-	-
116	Water of fish pond116	-	-
126	Water of crab pond126	-	-
128	Water of fish pond128	-	-
134	Water of fish pond134	-	-
109	Water of fish pond109	-	-
