# Supplementary material for: Emergence of blaIMI-2- and blaIMI-16-Producing Enterobacter asburiae in the Aquaculture Environment of Jiangsu, China
Source: Microbiol Spectr. 2023 Mar 6;11(2):e02853-22. doi: 10.1128/spectrum.02853-22 (PMC10100371; doi:10.1128/spectrum.02853-22)
Supplement: Supplemental file 2 — Table S2. Download spectrum.02853-22-s0003.xlsx, XLSX file, 0.01 MB [file spectrum.02853-22-s0003.xlsx]

## Sheet: Table S2
Table S2. The positive rate of the antibiotic residues for the water samples.
Class of antibiotics	Positive rate (%)	Drug Name	Positive rate (%)
Chloramphenicols	61.5	Florfenicol (FFC)	61.5
quinolones	38.5	Norfloxacin (NOR)	20.5
		Ciprofloxacin (CIP)	2.6
		Enrofloxacin (ENRO)	17.9
Sulfonamides	61.5	Trimethoprim (TMP)	23.1
		Sulfadiazine (SDZ)	25.6
		Sulfamethoxazole (SMZ)	53.8
		Sulfamethazine (SMT)	23.1
Macrolides	25.6	Erythromycin (ETM)	5.1
		Erythromycin-H2O (ETM-H2O)	25.6
		Roxithromycin (ROX)	0
		Azithromycin (AZM)	0
Lincosamides	10.3	Lincomycin (LIN)	7.7
		Clindamycin (CLD)	2.6
Tetracyclines	12.8	Tetracycline (TCY)	12.8
Aminoglycosides	0	Gentamicin (GEN)	0
